# Supplementary material for: Prediction of Protein Concentration in Pea (Pisum sativum L.) Using Near-Infrared Spectroscopy (NIRS) Systems
Source: Foods. 2022 Nov 18;11(22):3701. doi: 10.3390/foods11223701 (PMC9689555; doi:10.3390/foods11223701)
Supplement: Supplementary file 1 [file foods-11-03701-s001.zip]

Archive with 1 entries (1 files):
- foods-2008328-supplementary.pdf
